# Supplementary material for: Functional redundancy and sensitivity of fish assemblages in European rivers, lakes and estuarine ecosystems
Source: Sci Rep. 2017 Dec 14;7:17611. doi: 10.1038/s41598-017-17975-x (PMC5730594; doi:10.1038/s41598-017-17975-x)
Supplement: Supplementary file 2 — Dataset [file 41598_2017_17975_MOESM2_ESM.xlsx]

## Sheet: Species_traits
Functional redundancy and sensitivity of fish assemblages in European rivers, lakes and estuarine ecosystems
Nils Teichert, Mario Lepage, Alban Sagouis, Angel Borja, Guillem Chust, Maria Teresa Ferreira, Stéphanie Pasquaud, Rafaela Schinegger, Pedro Segurado and Christine Argillier
TABLE : Species list of fish caught in rivers, lakes and estuaries. Species traits are specified. BENT: benthic, WC: non-benthic, PISC: piscivorous, OMNI: omnivorous, PLAN: planktivorous, INV: insectivorous, HERB: herbivorous, DETR: detritivorous, PARA: parasitic, Car: carangiform, Scar: sub-carangiform, Dio: diodontiform, Ang: anguilliform, Lab: labriform, Bal: balistiform, Ami: amiiform, Raj: r…
Species name	Estuary	Lake	River	Position in the water column	Diet	Spawning habitat	Swimming mode	Body size	Vulnerability score	IUCN status
Abramis brama	1	1	1	BENT	OMNI	PHYT	Scar	820	62	LC
Abramis sapa	0	0	1	BENT	INV	LITH	Scar	350	63	LC
Achondrostoma arcasii	0	1	1	WC	OMNI	PHYT	Scar	250	35	VU
Achondrostoma occidentale	0	0	1	WC	OMNI	PHYT	Scar	95	23	EN
Achondrostoma oligolepis	0	0	1	WC	OMNI	PHYT	Scar	250	33	LC
Acipenser ruthenus	0	1	0	BENT	DETR	LITH	Scar	1250	64	VU
Acipenser sturio	1	0	0	BENT	INV	LITH	Scar	6000	88	CR
Agonus cataphractus	1	0	0	BENT	INV	PHYT	Dio	210	26	LC
Alburnoides bipunctatus	0	1	1	WC	INV	LITH	Scar	130	33	VU
Alburnus alburnus	1	1	1	WC	OMNI	PHYT	Scar	250	31	LC
Alosa alosa	1	0	1	WC	PLAN	LITH	Scar	830	36	LC
Alosa fallax	1	1	1	WC	PLAN	LITH	Scar	600	50	LC
Ameiurus melas	1	1	1	BENT	OMNI	POLY	Scar	660	50	LC
Ammodytes marinus	1	0	0	BENT	PLAN	LITH	Scar	250	30	NE
Ammodytes tobianus	1	0	0	BENT	PLAN	LITH	Scar	200	23	DD
Anaecypris hispanica	0	0	1	WC	OMNI	PHYT	Scar	75	15	EN
Anguilla anguilla	1	1	1	BENT	INV	PELA	Ang	1330	64	CR
Aphia minuta	1	0	0	WC	PLAN	NEST	Dio	79	10	NE
Apogon imberbis	1	0	0	BENT	INV	INTR	Scar	150	15	LC
Argyrosomus regius	1	0	0	BENT	INV	PELA	Lab	2300	67	LC
Aristichthys nobilis	0	1	0	BENT	PLAN	PELA	Scar	1460	66	DD
Arnoglossus imperialis	1	0	0	BENT	PISC	PELA	Ang	250	35	LC
Arnoglossus laterna	1	0	0	BENT	INV	PELA	Ang	250	36	LC
Arnoglossus thori	1	0	0	BENT	INV	PELA	Ang	180	25	DD
Aspius aspius	0	1	1	WC	PISC	LITH	Scar	1200	70	LC
Atherina boyeri	1	1	1	WC	PLAN	PHYT	Scar	200	43	LC
Atherina presbyter	1	0	1	WC	INV	PHYT	Scar	200	20	LC
Australoheros facetus	0	0	1	WC	OMNI	POLY	Scar	193	29	NE
Balistes carolinensis	1	0	0	BENT	INV	NEST	Bal	600	35	VU
Barbatula barbatula	0	1	1	BENT	INV	LITH	Dio	210	37	LC
Barbus barbus	1	1	1	BENT	INV	LITH	Scar	175	70	LC
Barbus caninus	0	0	1	BENT	INV	LITH	Scar	175	31	EN
Barbus haasi	0	0	1	BENT	OMNI	LITH	Scar	300	62	VU
Barbus meridionalis	0	1	1	BENT	INV	LITH	Scar	270	51	NT
Barbus peloponnesius	0	0	1	BENT	INV	LITH	Scar	190	44	LC
Barbus petenyi	0	0	1	BENT	INV	LITH	Scar	250	41	LC
Barbus plebejus	0	0	1	BENT	INV	LITH	Scar	700	50	LC
Barbus tyberinus	0	0	1	BENT	INV	LITH	Scar	600	54	NT
Blennius ocellaris	1	0	0	BENT	INV	NEST	Dio	200	30	LC
Blicca bjoerkna	1	1	1	BENT	OMNI	PHYT	Scar	360	62	LC
Bothus podas	1	0	0	BENT	INV	PELA	Ang	450	55	LC
Buglossidium luteum	1	0	0	BENT	INV	PELA	Ang	150	24	LC
Callionymus lyra	1	0	0	BENT	INV	PELA	Dio	300	29	LC
Callionymus maculatus	1	0	0	BENT	INV	PELA	Dio	160	23	LC
Callionymus risso	1	0	0	BENT	INV	PELA	Dio	110	16	LC
Carassius auratus	0	1	1	BENT	OMNI	PHYT	Scar	480	24	LC
Carassius carassius	1	1	1	BENT	OMNI	PHYT	Scar	640	38	LC
Carassius gibelio	1	1	1	BENT	OMNI	PHYT	Scar	350	49	NE
Centrolabrus exoletus	1	0	0	BENT	INV	NEST	Lab	180	20	LC
Chelidonichthys lucernus	1	0	0	BENT	INV	PELA	Scar	750	40	LC
Chelon labrosus	1	0	1	BENT	OMNI	PELA	Scar	750	63	LC
Chondrostoma genei	0	0	1	BENT	INV	LITH	Scar	300	38	LC
Chondrostoma miegii	0	1	1	BENT	HERB	LITH	Scar	250	31	LC
Chondrostoma nasus	1	1	1	BENT	HERB	LITH	Scar	500	48	LC
Chondrostoma toxostoma	0	1	1	BENT	OMNI	LITH	Scar	300	44	VU
Ciliata mustela	1	0	0	BENT	OMNI	PELA	Scar	250	19	LC
Clupea harengus	1	0	0	WC	PLAN	POLY	Car	450	39	LC
Cobitis calderoni	0	1	1	BENT	INV	LITH	Scar	100	39	EN
Cobitis elongatoides	0	0	1	BENT	INV	PHYT	Scar	130	24	LC
Cobitis paludica	0	1	1	BENT	INV	POLY	Scar	130	37	VU
Cobitis taenia	0	1	1	BENT	INV	PHYT	Scar	135	36	LC
Conger conger	1	0	0	BENT	PISC	PELA	Ang	3000	86	LC
Coregonus albula	0	1	1	WC	PLAN	LITH	Scar	480	27	LC
Coregonus autumnalis	0	1	0	WC	INV	LITH	Scar	650	50	LC
Coregonus lavaretus	0	1	0	WC	INV	LITH	Scar	730	51	VU
Cottus gobio	1	1	1	BENT	INV	LITH	Dio	180	29	LC
Cottus poecilopus	0	1	1	BENT	INV	LITH	Dio	150	34	LC
Crystallogobius linearis	1	0	0	BENT	PLAN	NEST	Dio	47	14	LC
Ctenolabrus rupestris	1	0	0	BENT	INV	PELA	Lab	180	33	LC
Cyprinus carpio	1	1	1	BENT	OMNI	PHYT	Scar	1200	46	VU
Dentex dentex	1	0	0	BENT	PISC	PELA	Scar	1000	66	VU
Dentex macrophtalmus	1	0	0	BENT	PISC	PELA	Scar	650	33	LC
Dicentrarchus labrax	1	0	0	BENT	INV	PELA	Scar	1030	49	LC
Dicentrarchus punctatus	1	0	0	BENT	INV	PELA	Scar	700	67	LC
Dicologlossa cuneata	1	0	0	BENT	INV	PELA	Ang	300	31	LC
Dicologlossa hexophthalma	1	0	0	BENT	INV	PELA	Ang	200	28	LC
Diplecogaster bimaculata	1	0	0	BENT	INV	POLY	Dio	60	35	LC
Diplodus annularis	1	0	0	BENT	INV	PELA	Scar	240	27	LC
Diplodus bellottii	1	0	0	BENT	INV	PELA	Scar	300	36	LC
Diplodus cervinus	1	0	0	BENT	INV	PELA	Scar	550	55	LC
Diplodus puntazzo	1	0	0	BENT	INV	PELA	Scar	600	34	LC
Diplodus sargus	1	0	0	BENT	INV	PELA	Scar	450	63	LC
Diplodus vulgaris	1	0	0	BENT	INV	PELA	Scar	450	48	LC
Echiichthys vipera	1	0	0	BENT	INV	PELA	Scar	150	10	NE
Engraulis encrasicolus	1	0	0	WC	PLAN	PELA	Car	200	25	LC
Entelurus aequoreus	1	0	0	BENT	PLAN	INTR	Ami	600	34	LC
Esox lucius	0	1	1	WC	PISC	PHYT	Scar	1500	85	LC
Eudontomyzon danfordi	0	0	1	BENT	PARA	PHYT	Ang	300	57	LC
Eudontomyzon mariae	0	0	1	BENT	DETR	LITH	Ang	222	25	LC
Eutrigla gurnardus	1	0	0	BENT	INV	PELA	Scar	600	30	NE
Gaidropsarus mediterraneus	1	0	0	BENT	INV	PELA	Scar	500	26	NE
Gaidropsarus vulgaris	1	0	0	BENT	INV	PELA	Scar	600	30	LC
Gambusia affinis	0	1	1	WC	INV	INTR	Scar	70	38	LC
Gambusia holbrooki	0	1	1	WC	INV	INTR	Scar	35	24	LC
Gasterosteus aculeatus	1	1	1	WC	OMNI	NEST	Lab	110	10	LC
Gasterosteus gymnurus	0	0	1	WC	OMNI	NEST	Lab	100	15	LC
Gobio albipinnatus	0	1	1	BENT	INV	PHYT	Scar	130	28	LC
Gobio gobio	1	1	1	BENT	INV	PHYT	Scar	200	31	LC
Gobio kesslerii	0	0	1	BENT	INV	PHYT	Scar	130	28	LC
Gobio lozanoi	0	1	1	BENT	INV	PHYT	Scar	119	27	LC
Gobio uranoscopus	0	0	1	BENT	INV	LITH	Scar	100	24	LC
Gobius niger	1	0	0	BENT	INV	NEST	Dio	180	33	LC
Gobius paganellus	1	0	0	BENT	INV	NEST	Dio	130	19	LC
Gobiusculus flavescens	1	0	0	BENT	INV	PHYT	Dio	60	14	LC
Gymnocephalus baloni	0	0	1	BENT	INV	PHYT	Scar	150	29	LC
Gymnocephalus cernuus	1	1	1	BENT	INV	PHYT	Scar	250	20	LC
Gymnocephalus schraetser	0	0	1	BENT	INV	LITH	Scar	300	31	LC
Halobatrachus didactylus	1	0	0	BENT	INV	NEST	Dio	500	49	LC
Hippocampus guttulatus	1	0	0	BENT	PLAN	INTR	Ami	215	24	DD
Hippocampus hippocampus	1	0	0	BENT	PLAN	INTR	Ami	150	12	DD
Hucho hucho	0	0	1	WC	PISC	LITH	Scar	1500	77	EN
Hyperoplus immaculatus	1	0	0	BENT	INV	LITH	Ang	350	45	NE
Hyperoplus lanceolatus	1	0	0	BENT	PLAN	LITH	Ang	400	32	LC
Hypophthalmichthys molitrix	0	1	1	WC	PLAN	PELA	Scar	1050	55	NT
Iberochondrostoma almacai	0	0	1	WC	OMNI	PHYT	Scar	148	25	CR
Iberochondrostoma lemmingii	0	0	1	WC	OMNI	PHYT	Scar	250	19	VU
Iberochondrostoma lusitanicum	0	0	1	WC	OMNI	PHYT	Scar	151	25	CR
Labrus bergylta	1	0	0	BENT	INV	NEST	Lab	659	67	LC
Labrus mixtus	1	0	0	BENT	INV	NEST	Lab	400	67	LC
Labrus viridis	1	0	0	BENT	INV	NEST	Lab	470	34	VU
Lampetra fluviatilis	1	0	1	BENT	PARA	LITH	Ang	500	62	LC
Lampetra planeri	0	0	1	BENT	DETR	LITH	Ang	200	44	LC
Lepadogaster candolii	1	0	0	BENT	INV	NEST	Scar	75	38	NE
Lepadogaster lepadogaster	1	0	0	BENT	INV	NEST	Scar	65	36	LC
Lepomis gibbosus	1	1	1	WC	INV	POLY	Scar	400	32	LC
Lesueurigobius friesii	1	0	0	BENT	INV	LITH	Dio	130	21	LC
Leucaspius delineatus	0	1	1	WC	OMNI	PHYT	Scar	90	29	LC
Leuciscus burdigalensis	0	1	0	WC	OMNI	LITH	Scar	400	55	LC
Leuciscus cephalus	1	1	1	WC	OMNI	LITH	Scar	600	44	LC
Leuciscus idus	1	1	1	WC	OMNI	PHYT	Scar	850	63	LC
Leuciscus leuciscus	1	1	1	WC	OMNI	LITH	Scar	400	48	LC
Leuciscus lucumonis	0	0	1	WC	OMNI	LITH	Scar	160	32	EN
Leuciscus muticellus	0	0	1	BENT	INV	LITH	Scar	170	29	LC
Leuciscus souffia	0	1	1	BENT	INV	LITH	Scar	250	37	LC
Limanda limanda	1	0	0	BENT	INV	PELA	Ang	400	26	LC
Liparis liparis	1	0	0	BENT	INV	LITH	Dio	150	21	LC
Lithognathus mormyrus	1	0	0	BENT	INV	PELA	Scar	550	40	LC
Liza aurata	1	1	0	BENT	OMNI	PELA	Scar	590	35	LC
Liza ramada	1	1	0	BENT	HERB	PELA	Scar	700	53	LC
Lota lota	0	1	1	BENT	PISC	LITH	Scar	1520	66	LC
Luciobarbus bocagei	1	1	0	BENT	OMNI	LITH	Scar	800	70	LC
Luciobarbus comizo	1	1	0	WC	OMNI	LITH	Scar	800	69	VU
Luciobarbus sclateri	0	1	0	BENT	OMNI	LITH	Scar	413	67	LC
Luciobarbus steindachneri	1	0	0	BENT	INV	LITH	Scar	400	28	VU
Luciobarbus graellsii	0	0	1	BENT	OMNI	LITH	Scar	800	56	LC
Luciobarbus microcephalus	0	0	1	BENT	OMNI	LITH	Scar	400	55	VU
Merlangius merlangus	1	0	0	BENT	INV	PELA	Scar	700	37	LC
Merluccius merluccius	1	0	0	BENT	PISC	PELA	Scar	1400	64	LC
Microchirus boscanion	1	0	0	BENT	INV	PELA	Ang	200	28	DD
Microchirus variegatus	1	0	0	BENT	INV	PELA	Ang	350	32	LC
Micropterus salmoides	0	1	1	WC	PISC	POLY	Scar	970	45	LC
Misgurnus fossilis	0	1	1	BENT	INV	PHYT	Ang	300	31	LC
Monochirus hispidus	1	0	0	BENT	INV	PELA	Ang	200	36	LC
Mugil cephalus	1	1	0	BENT	OMNI	PELA	Scar	1000	50	LC
Mullus barbatus	1	0	0	BENT	INV	PELA	Scar	332	29	LC
Mullus surmuletus	1	0	0	BENT	INV	PELA	Scar	400	39	LC
Neogobius fluviatilis	0	0	1	BENT	INV	LITH	Dio	200	21	LC
Neogobius gymnotrachelus	0	0	1	BENT	INV	PHYT	Dio	162	29	LC
Neogobius kessleri	0	0	1	BENT	INV	LITH	Dio	220	30	LC
Neogobius melanostomus	0	1	1	BENT	INV	LITH	Dio	246	31	LC
Nerophis lumbriciformis	1	0	0	BENT	PLAN	INTR	Ami	150	29	LC
Nerophis maculatus	1	0	0	BENT	PLAN	INTR	Ami	300	24	DD
Nerophis ophidion	1	0	0	BENT	PLAN	INTR	Ami	290	17	LC
Oncorhynchus mykiss	0	1	1	WC	INV	LITH	Scar	1220	36	NE
Osmerus eperlanus	1	1	0	WC	INV	LITH	Scar	450	43	LC
Pachychilon pictum	0	0	1	WC	OMNI	LITH	Scar	180	34	LC
Padogobius martensii	0	0	1	BENT	INV	LITH	Dio	86	15	LC
Padogobius nigricans	0	0	1	BENT	INV	LITH	Dio	125	25	VU
Pagellus bogaraveo	1	0	0	BENT	OMNI	POLY	Scar	700	57	NT
Pagellus erythrinus	1	0	0	BENT	OMNI	POLY	Scar	600	40	LC
Parablennius gattorugine	1	0	0	BENT	OMNI	NEST	Dio	300	21	LC
Parablennius pilicornis	1	0	0	BENT	OMNI	NEST	Dio	127	29	LC
Pegusa lascaris	1	0	0	BENT	INV	PELA	Ang	400	29	LC
Perca fluviatilis	1	1	1	WC	PISC	PHYT	Car	600	50	LC
Perccottus glenii	0	0	1	BENT	OMNI	PHYT	Dio	250	51	NE
Petromyzon marinus	1	0	1	WC	PARA	LITH	Ang	1200	72	LC
Pholis gunnellus	1	0	0	BENT	INV	NEST	Ang	250	34	NE
Phoxinus phoxinus	0	1	1	WC	INV	LITH	Scar	140	24	LC
Platichthys flesus	1	1	1	BENT	INV	PELA	Ang	600	42	LC
Pleuronectes platessa	1	0	0	BENT	INV	PELA	Ang	1000	71	LC
Pollachius pollachius	1	0	0	BENT	PISC	PELA	Scar	1300	59	LC
Pomatoschistus lozanoi	1	0	0	BENT	INV	NEST	Dio	80	15	LC
Pomatoschistus marmoratus	1	0	0	BENT	INV	NEST	Dio	80	15	LC
Pomatoschistus microps	1	0	0	BENT	INV	NEST	Dio	90	33	LC
Pomatoschistus minutus	1	1	0	BENT	INV	NEST	Dio	110	15	LC
Pomatoschistus pictus	1	0	0	BENT	INV	NEST	Dio	60	13	LC
Proterorhinus marmoratus	0	0	1	BENT	INV	LITH	Dio	115	15	LC
Psetta maxima	1	0	0	BENT	INV	PELA	Ang	1000	43	NE
Pseudochondrostoma duriense	0	1	1	BENT	DETR	LITH	Scar	400	55	VU
Pseudochondrostoma polylepis	0	1	1	BENT	DETR	LITH	Scar	400	49	LC
Pseudochondrostoma willkommii	0	0	1	BENT	DETR	LITH	Scar	400	55	VU
Pseudorasbora parva	0	1	1	WC	OMNI	PHYT	Scar	110	29	LC
Pungitius pungitius	0	1	1	WC	OMNI	NEST	Lab	90	27	LC
Raja clavata	1	0	0	BENT	INV	INTR	Raj	1390	72	NT
Raja undulata	1	0	0	BENT	INV	INTR	Raj	1000	65	EN
Rajella fyllae	1	0	0	BENT	INV	INTR	Raj	600	47	LC
Rhodeus amarus	0	1	1	WC	OMNI	NEST	Scar	95	37	LC
Rhodeus sericeus	0	1	1	WC	OMNI	NEST	Scar	110	19	LC
Rutilus aula	0	1	1	WC	OMNI	PHYT	Scar	180	29	LC
Rutilus pigus	0	0	1	BENT	INV	PHYT	Scar	450	34	LC
Rutilus rubilio	0	0	1	WC	INV	PHYT	Scar	180	55	NT
Rutilus rutilus	1	1	1	WC	OMNI	PHYT	Scar	500	53	LC
Sabanejewia aurata	0	0	1	BENT	INV	PHYT	Scar	140	25	LC
Sabanejewia balcanica	0	0	1	BENT	INV	PHYT	Scar	90	31	LC
Salaria fluviatilis	0	1	1	BENT	INV	LITH	Dio	154	16	LC
Salmo ferox	0	1	0	WC	PISC	LITH	Scar	800	61	DD
Salmo marmoratus	0	0	1	WC	INV	LITH	Scar	1200	67	LC
Salmo nigripinnis	0	1	0	WC	PLAN	LITH	Scar	330	45	VU
Salmo salar	0	1	1	WC	PISC	LITH	Scar	1500	62	LC
Salmo stomachicus	0	1	0	BENT	INV	LITH	Scar	360	47	VU
Salmo trutta	0	1	0	WC	INV	LITH	Scar	1400	60	LC
Salmo trutta fario	0	1	1	WC	INV	LITH	Scar	1400	60	LC
Salmo trutta lacustris	0	1	1	WC	PISC	LITH	Scar	1400	60	LC
Salmo trutta macrostigma	0	0	1	WC	INV	LITH	Scar	1400	60	LC
Salmo trutta trutta	1	1	1	WC	PISC	LITH	Scar	1400	60	LC
Salvelinus alpinus	0	0	1	WC	PLAN	LITH	Scar	1070	74	LC
Salvelinus fontinalis	0	1	1	WC	INV	LITH	Scar	860	43	NE
Salvelinus namaycush	0	1	0	WC	INV	LITH	Scar	1500	72	NE
Salvelinus umbla	0	1	1	WC	INV	LITH	Scar	750	41	LC
Sander lucioperca	1	1	1	WC	PISC	PHYT	Scar	1000	62	LC
Sardina pilchardus	1	0	0	WC	PLAN	PELA	Car	275	27	LC
Scardinius erythrophthalmus	1	1	1	WC	OMNI	PHYT	Scar	510	67	LC
Scardinius hesperidicus	0	1	0	WC	OMNI	PHYT	Scar	400	33	LC
Scomber scombrus	1	0	0	WC	INV	PELA	Car	600	44	LC
Scophthalmus rhombus	1	0	0	BENT	INV	PELA	Ang	750	32	NE
Scorpaena notata	1	0	0	BENT	INV	LITH	Dio	240	27	LC
Scorpaena porcus	1	0	0	BENT	INV	LITH	Dio	370	49	LC
Scyliorhinus canicula	1	0	0	BENT	INV	INTR	Scar	1000	62	LC
Serranus hepatus	1	0	0	BENT	INV	LITH	Scar	250	31	LC
Silurus glanis	1	1	1	BENT	PISC	PHYT	Scar	5000	84	LC
Solea senegalensis	1	0	0	BENT	INV	PELA	Ang	600	53	LC
Solea solea	1	0	0	BENT	INV	PELA	Ang	700	36	DD
Sparus aurata	1	0	0	BENT	INV	PELA	Scar	700	40	LC
Spinachia spinachia	1	0	0	BENT	INV	NEST	Lab	220	19	LC
Spondyliosoma cantharus	1	0	0	BENT	INV	LITH	Scar	600	37	LC
Sprattus sprattus	1	0	0	WC	PLAN	PELA	Car	160	25	NE
Squalius alburnoides	0	1	1	WC	INV	LITH	Scar	250	33	VU
Squalius aradensis	0	0	1	WC	INV	LITH	Scar	131	29	VU
Squalius carolitertii	0	1	1	WC	INV	LITH	Scar	250	33	LC
Squalius pyrenaicus	0	1	1	WC	INV	LITH	Scar	260	42	NE
Squalius torgalensis	0	0	1	WC	INV	LITH	Scar	118	27	EN
Symphodus bailloni	1	0	0	BENT	OMNI	NEST	Scar	200	35	LC
Symphodus cinereus	1	0	0	BENT	INV	NEST	Scar	160	27	LC
Symphodus melops	1	0	0	BENT	OMNI	NEST	Scar	280	34	LC
Symphodus ocellatus	1	0	0	BENT	INV	NEST	Scar	120	14	LC
Symphodus roissali	1	0	0	BENT	INV	NEST	Scar	170	31	LC
Synapturichthys kleinii	1	0	0	BENT	INV	PELA	Ang	400	33	DD
Syngnathus abaster	1	0	0	BENT	PLAN	INTR	Ami	210	17	LC
Syngnathus acus	1	0	0	BENT	PLAN	INTR	Ami	500	32	LC
Syngnathus rostellatus	1	0	0	WC	PLAN	INTR	Ami	170	19	LC
Syngnathus typhle	1	0	0	BENT	PLAN	INTR	Ami	350	25	LC
Taurulus bubalis	1	0	0	BENT	OMNI	LITH	Dio	250	38	LC
Thorogobius ephippiatus	1	0	0	BENT	INV	NEST	Dio	130	36	LC
Thymallus thymallus	0	1	1	WC	INV	LITH	Scar	600	41	LC
Tinca tinca	1	1	1	BENT	OMNI	PHYT	Scar	700	65	LC
Torpedo marmorata	1	0	0	BENT	INV	INTR	Raj	1000	69	DD
Torpedo torpedo	1	0	0	BENT	INV	INTR	Raj	600	65	DD
Trachurus trachurus	1	0	0	WC	PISC	PELA	Car	700	59	VU
Trigla lyra	1	0	0	BENT	INV	LITH	Dio	600	63	LC
Tripterygion delaisi	1	0	0	BENT	INV	NEST	Dio	89	14	LC
Trisopterus luscus	1	0	0	BENT	INV	PELA	Scar	460	44	LC
Trisopterus minutus	1	0	0	BENT	INV	PELA	Scar	400	48	LC
Umbrina canariensis	1	0	0	BENT	INV	PELA	Scar	800	44	LC
Umbrina cirrosa	1	0	0	BENT	INV	PELA	Scar	730	40	VU
Vimba vimba	0	1	1	BENT	INV	LITH	Scar	500	37	LC
Zebrus zebrus	1	0	0	BENT	INV	NEST	Dio	55	12	LC
Zeugopterus punctatus	1	0	0	BENT	INV	PELA	Ang	250	38	NE
Zeus faber	1	0	0	BENT	PISC	PELA	Bal	900	68	DD
Zingel asper	0	0	1	BENT	INV	LITH	Dio	220	36	CR
Zingel streber	0	0	1	BENT	INV	LITH	Dio	220	32	LC
Zingel zingel	0	0	1	BENT	INV	LITH	Dio	480	61	LC
